# Supplementary material for: Epidemiology of childhood acute leukemias in marginalized populations of the central-south region of Mexico: results from a population-based registry
Source: Front Oncol. 2024 Feb 20;14:1304263. doi: 10.3389/fonc.2024.1304263 (PMC10914251; doi:10.3389/fonc.2024.1304263)
Supplement: Supplementary file 1 [file Table_3.xlsx]

## Sheet: Supplementary Table 1. Puebla
Supplementary Table 1. Incidence rates of acute leukemias in children under 20 years of age from the state of Puebla during the period 2021-2022.
AL	Sex	Age-specific rate								0 - 14y		ASIRw 0-14	0 - 19y		ASIRw 0 -19
		0 - 4		5 - 9		10 - 14		15 - 19
		n	cIR	n	cIR		cIR	n	cIR	n	cIR		n	cIR
All-AL	Male	24	40.0953	42	68.5941	40	64.6688	20	32.4526	106	57.6474	57.9422	126	51.5192	51.4833
	Female	31	53.6715	27	45.5881	28	46.5848	11	18.226	86	48.5628	48.6547	97	40.8518	41.2101
	Total	55	46.7623	69	69	68	55.7564	31	25.4136	192	53.3287	53.2162	223	46.2643	46.4141
Subtype
ALL	Male	22	36.754	35	57.1617	34	54.9685	17	27.5847	91	49.526	49.7429	108	44.1593	44.1579
	Female	27	46.7461	24	40.5227	21	34.9386	10	16.569	72	40.6572	40.7949	82	34.5345	34.8679
	Total	49	41.6609	59	59	55	45.0971	27	22.1344	163	45.2739	45.2234	190	39.418	39.5746
AML	Male	2	3.34127	7	11.4323	6	9.70032	3	4.86789	15	8.12136	8.19937	18	7.35988	7.32538
	Female	3	5.19401	3	5.06534	5	8.31872	1	1.6569	11	6.21152	6.17888	12	5.05383	5.07255
	Total	5	4.25112	10	10	11	9.01942	4	3.27918	26	7.2216	7.16538	30	6.2239	6.21459
Other	Male	0	---	0	---	0	---	0	---	0	---	---	0	---	---
	Female	1	1.73	0	---	2	3.33	0	---	3	1.69	1.68	3	1.26	1.27
	Total	1	0.85	0	---	2	1.64	0	---	3	0.83	0.83	3	0.62	0.62
Immunophenotype
B-cell	Male	21	35.0834	32	52.2621	33	53.3518	16	25.9621	86	46.8001	47.0097	102	41.706	41.7019
	Female	27	46.7461	24	40.5227	18	29.9474	10	16.569	69	38.9632	39.1534	79	33.271	33.628
	Total	48	40.8107	56	56	51	41.8173	26	21.3147	155	43.0518	43.0291	181	37.5509	37.7165
T-cell	Male	1	1.67064	3	4.89958	1	1.61672	1	1.62263	5	2.72593	2.73312	6	2.45329	2.456
	Female	0	0	0	0	3	4.99123	0	0	3	1.69405	1.64148	3	1.26346	1.23988
	Total	1	0.850223	3	3	4	3.27979	1	0.819794	8	2.22203	2.19434	9	1.86717	1.85805
ALAL	Male	0	---	0	---	0	---	0	---	0	---	---	0	---	---
	Female	0	---	0	---	0	---	0	---	0	---	---	0	---	---
	Total	0	---	0	---	0	---	0	---	0	---	---	0	---	---
Abbreviations: AL: acute leukemia; ALL: acute lymphoblastic leukemia; AML: acute myeloid leukemia; ALAL: acute leukemias of ambiguous lineage
