# Supplementary material for: Epidemiology of childhood acute leukemias in marginalized populations of the central-south region of Mexico: results from a population-based registry
Source: Front Oncol. 2024 Feb 20;14:1304263. doi: 10.3389/fonc.2024.1304263 (PMC10914251; doi:10.3389/fonc.2024.1304263)
Supplement: Supplementary file 2 [file Table_4.xlsx]

## Sheet: Supplementary Table 2. Tlaxcala
Supplementary Table 2. Incidence rates of acute leukemias in children under 20 years of age from the state of Tlaxcala during the period 2021-2022.
AL	Sex	Age-specific rate								0 - 14y		ASIRw 0-14	0 - 19y		ASIRw 0 -19
		0 - 4		5 - 9		10 - 14		15 - 19
		n	cIR	n	cIR		cIR	n	cIR	n	cIR		n	cIR
All-AL	Male	7	57.4001	9	72.0709	11	87.0625	5	39.6043	26	72.0305	69.6726	32	64.0739	64.0973
	Female	5	42.6592	4	33.5799	4	33.0669	2	16.3788	13	36.3846	36.4874	15	31.2889	31.5677
	Total	12	50.1758	13	13	15	60.6519	7	28.1851	39	53.3904	54.6525	47	48.0167	48.1771
Subtype
ALL	Male	7	57.4001	8	64.063	6	47.4886	5	39.6043	21	56.3547	56.274	26	52.0601	52.2566
	Female	5	42.6592	3	25.1849	1	8.26672	1	8.1894	9	25.1893	25.5415	10	20.8593	21.2962
	Total	12	50.1758	11	11	7	28.3042	6	24.1587	30	41.0696	41.2904	36	36.7788	37.099
AML	Male	0	---	1	8.00788	5	39.5739	0	---	6	15.6759	13.3986	6	12.0139	11.8407
	Female	0	---	1	8.39497	3	24.8002	1	8.1894	4	11.1953	10.9458	5	10.4296	10.2715
	Total	0	0	2	2	8	32.3477	1	4.02645	10	12.3209	13.3622	11	11.238	11.0781
Other	Male	0	---	0	---	0	---	0	---	0	---	---	0	---	---
	Female	0	---	0	---	0	---	0	---	0	---	---	0	---	---
	Total	0	---	0	---	0	---	0	---	0	---	---	0	---	---
Immunophenotype
B-cell	Male	6	49.2001	8	64.063	6	47.4886	5	39.6043	20	53.5764	53.5943	25	50.0578	50.158
	Female	5	42.6592	3	25.1849	1	8.26672	1	8.1894	9	25.1893	25.5415	10	20.8593	21.2962
	Total	11	45.9945	11	11	7	28.3042	6	24.1587	29	39.7006	39.8737	35	35.7571	36.0289
T-cell	Male	1	8.20001	0	---	0	---	0	---	1	2.77828	2.67972	1	2.00231	2.09856
	Female	0	---	0	---	0	---	0	---	0	---	---	0	---	---
	Total	1	4.18132	0	0	0	0	0	0	1	1.36899	1.41669	1	1.02163	1.07009
ALAL	Male	0	---	0	---	0	---	0	---	0	---	---	0	---	---
	Female	0	---	0	---	0	---	0	---	0	---	---	0	---	---
	Total	0	---	0	---	0	---	0	---	0	---	---	0	---	---
Abbreviations: AL: acute leukemia; ALL: acute lymphoblastic leukemia; AML: acute myeloid leukemia; ALAL: acute leukemias of ambiguous lineage
