# Supplementary material for: Epidemiology of childhood acute leukemias in marginalized populations of the central-south region of Mexico: results from a population-based registry
Source: Front Oncol. 2024 Feb 20;14:1304263. doi: 10.3389/fonc.2024.1304263 (PMC10914251; doi:10.3389/fonc.2024.1304263)
Supplement: Supplementary file 3 [file Table_5.xlsx]

## Sheet: Supplementary Table 3. Oaxaca
Supplementary Table 3. Incidence rates of acute leukemias in children under 20 years of age from the state of Oaxaca during the period 2021-2022.
AL	Sex	Age-specific rate								0 - 14y		ASIRw 0-14	0 - 19y		ASIRw 0 -19
		0 - 4		5 - 9		10 - 14		15 - 19
		n	cIR	n	cIR		cIR	n	cIR	n	cIR		n	cIR
All-AL	Male	21	57.0655	12	31.3691	20	50.8637	4	10.5327	53	46.4866	46.3389	57	37.4135	37.6903
	Female	21	59.0501	12	32.443	21	54.9946	7	18.6662	54	48.7644	48.8745	61	41.1502	41.4838
	Total	42	58.0409	24	24	41	52.8989	11	14.5738	107	47.532	47.6619	118	39.2563	39.5667
Subtype
ALL	Male	19	51.6307	9	23.5268	16	40.6909	4	10.5327	44	38.6936	38.47	48	31.5061	31.8039
	Female	15	42.1787	8	21.6287	13	34.0442	7	18.6662	36	32.5096	32.6745	43	29.0075	29.2472
	Total	34	46.9855	17	17	29	37.4163	11	14.5738	80	35.538	35.7327	91	30.2739	30.5561
AML	Male	2	5.43481	3	7.84228	3	7.62955	0	0	8	6.95663	6.99455	8	5.25101	5.25465
	Female	6	16.8715	4	10.8143	8	20.9503	0	0	18	16.2548	16.2	18	12.1427	12.2366
	Total	8	11.0554	7	7	11	14.1924	0	0	26	11.5498	11.5048	26	8.64968	8.69009
Other	Male	0	---	0	---	1	2.54	0	---	1	0.84	0.87	1	0.66	0.63
	Female	0	---	0	---	0	---	0	---	0	---	---	0	---	---
	Total	0	---	0	---	1	1.29	0	---	1	0.44	0.42	1	0.33	0.32
Immunophenotype
B-cell	Male	19	51.6307	9	23.5268	13	33.0614	4	10.5327	41	36.1845	35.8471	45	29.5369	29.9086
	Female	15	42.1787	8	21.6287	12	31.4255	6	15.9996	35	31.6066	31.8132	41	27.6583	27.9443
	Total	34	46.9855	17	17	25	32.2554	10	13.2489	76	33.7611	34.0355	86	28.6105	28.9499
T-cell	Male	0	0	0	0	2	5.08637	0	0	2	1.67276	1.74864	2	1.31275	1.26351
	Female	0	0	0	0	1	2.61879	1	2.6666	1	0.903045	0.861246	2	1.34919	1.30294
	Total	0	0	0	0	3	3.87065	1	1.32489	3	1.33267	1.27295	4	1.33072	1.28566
ALAL	Male	0	---	0	---	1	2.54	0	---	1	0.87	0.84	1	0.66	0.63
	Female	0	---	0	---	0	---	0	---	0	---	---	0	---	---
	Total	0	---	0	---	1	1.29	0	---	1	0.44	0.42	1	0.33	0.32
Abbreviations: AL: acute leukemia; ALL: acute lymphoblastic leukemia; AML: acute myeloid leukemia; ALAL: acute leukemias of ambiguous lineage
